# Supplementary material for: Racial variations in sciatic nerve anatomy: A systematic review and meta-analysis
Source: PLoS One. 2026 Mar 5;21(3):e0344170. doi: 10.1371/journal.pone.0344170 (PMC12962491; doi:10.1371/journal.pone.0344170)
Supplement: S1 Dataset — (XLSX) [file pone.0344170.s001.xlsx]

## Sheet: Sheet1
Author	Year of Pulication	Country	continent	Total legs	Total legs variation	Type A
Mengistu D. et al	2014	Ethiopia	Africa	36	3	33
Birhane A, et al	2015	Ethiopia	Africa	56	6	50
Mengstu D, et al	2015	Ethiopia	Africa	50	4	46
Chukwuanukwu et al.	2007	Nigeria	Africa	52	2	50
Atoni D. et al.	2022	Nigeria	Africa	56	4	52
G. Mbaka et al.	2020	Nigeria	Africa	98	17	81
Amasiatu VC et al	2016	Nigeria	Africa	282	17	265
Habumuremyi	2025	Rwanda	Africa	22	6	16
J.A. Ogeng’o et al.	2011	Kenya	Africa	164	33	131
B.J. Bergsteedt	2021	South Africa	Africa	338	24	314
Asmall T et al.	2020	South Africa	Africa	84	20	64
Ndiaye et al.	2004	Senegal	Africa	20	1	19
Kegoye ES et al	2025	Uganda	Africa	124	46	78
Chengtsin LIU	1959	China	Asia	430	170	260
Ming-Tzu	1941	China	Asia	140	48	92
Lee and Tsai	1974	Taiwan	Asia	168	50	118
Kubota et al.	1960	Japan	Asia	38	5	33
Chiba	1992	Japan	Asia	514	185	309
Chiba et al.	1994	Japan	Asia	442	157	285
Pećina	1979	Croatia	Europe	130	28	102
Ugrenović et al.	2005	Serbia	Europe	200	8	192
Nizankowski et al.	1972	Poland	Europe	200	19	181
Okraszewska et al.	2002	Poland	Europe	36	7	29
Robert H et al.	2015	Poland	Europe	30	10	20
Bardeen	1901	USA	America	246	26	220
Trotter	1932	USA	America	464	64	400
Beaton and Anson	1937	USA	America	240	24	216
Anson and McVay	1971	USA	America	2008	219	1789
Georgiadis et al.	1996	USA	America	42	2	40
Benzon et al.	2003	USA	America	66	1	65
samara lewis	2016	USA	America	102	12	90
LINDSAY E. et al.	1937	USA	America	120	19	101
Paterson	1893	scotland	Europe	23	3	20
Parsons and Keith	1897	UK	Europe	138	20	118
Uluutku and Kurtoğlu	1999	Turkey	Asia	50	13	37
Güvençer et al.	2008	Turkey	Asia	50	24	26
Sulak et al.	2014	Turkey	Asia	400	8	392
A.D. Aydın et al.	2015	Turkey	Asia	120	2	118
Z. Aslı Aktan, et al	2018	Turkey	Asia	52	8	44
Ammet K. et al	2020	Nepal	Asia	40	3	37
Pandit TK et al.	2022	Nepal	Asia	50	8
Yadav SK et al	2025	Nepal	Asia	50	14	36
Khan GA et al	2022	Nepal	Asia	48	6	42
Pokorný et al.	1998	Czech Republic	Europe	51	10	41
Pokorný et al.	2006	Czech Republic	Europe	91	19	72
Indrekvam K,	2002	Norway	Europe	19	4	15
Vincente et al.	2007	Brazil	America	40	6	34
J. Kukiriza et al.	2010	Uganda	Africa	80	18	62
Bergsteedt, B. et al	2019	South Africa	Africa	232	40	192
Bergsteedt, B. et al	2019	South Africa	Africa	30	1	29
Bergsteedt, B. et al	2019	South Africa	Africa	78	2	76
BERLIET A et al.	2014	Brazil	America	16	0	16
BERLIET A et al.	2014	Brazil	America	12	4	8
BERLIET A et al.	2014	Brazil	America	12	1	11
MACHADO, F. A.	2003	Brazil	America	100	10	90
Joseph Bruno et al.	2011	Brazil	America	40	4	36
Ugrenović S, et al.	2005	Bosnia	Europe	200	8	192
Ghosh D. et al	2025	india	Asia	120	14	106
Jyothi J. et al	2025	india	Asia	60	18	42
CNV Deepthi	2022	india	Asia	100	16	84
MOHD SALAHUDDIN	2016	india	Asia	30	0	30
Misra	1954	india	Asia	300	38	262
Anithamol KT	2023	india	Asia	26	4	21
Patel Dinesh K	2022	india	Asia	48	9	39
S. Wahengbam	2015	india	Asia	60	5	55
MALLIKARJUN ADIBATTI	2014	india	Asia	50	3	46
D. Gangulappa	2018	india	Asia	50	3	47
Kumar GA et al	2016	india	Asia	30	4	26
Muthu Kumar	2011	india	Asia	50	0	50
Shalom E	2019	india	Asia	34	5	29
Venkata C	2023	india	Asia	80	14	66
Prakash, B	2010	india	Asia	86	15	69
Prathiba K.	2013	india	Asia	100	8	92
Dr. Amit Raj	2023	india	Asia	42	2	40
Shivaji B Sukre,	2016	india	Asia	60	9	51
Shailesh P et al.	2011	india	Asia	83	7	79
Sabnis	2012	india	Asia	140	1	139
Kumari, K Lakshmi	2019	india	Asia	52	4	48
M. Pal, H.P. Sarma	2015	india	Asia	84	10	74
A. D. Shewale	2013	india	Asia	90	24	66
Natsis K. et al	2014	Greece	Europe	294	19	275
